# Supplementary material for: Fast genetic mapping using insertion-deletion polymorphisms in Caenorhabditis elegans
Source: Sci Rep. 2021 May 26;11:11017. doi: 10.1038/s41598-021-90190-x (PMC8155061; doi:10.1038/s41598-021-90190-x)
Supplement: Supplementary file 5 — Supplementary Information 5. [file 41598_2021_90190_MOESM5_ESM.csv]

	mutations.mean	mutations.sd	mutations.median	mutations.max	effects.mean	effects.sd	effects.median	effects.max	strains
EMS-25mM	206.79012345679	50.2010249022325	212	402	48.5679012345679	12.9951320420426	46	92	81
EMS-25mM-ENU-0.5mM	328.912280701754	95.5232358983469	321	565	72.4912280701754	21.6779371111156	70	136	57
EMS-50mM	376.282012195122	99.9299665280442	370	734	85.8689024390244	23.7975149645541	85	172	656
EMS-50mM-ENU-1mM	543.555673382821	148.537351622817	538	1416	122.681866383881	33.9787706908212	122	236	943
ENU-1mM	264.903846153846	78.629540367184	264	577	57.3538461538462	18.5792101766208	57	128	260
TMP-10	52.4	25.6999783830432	49.5	102	11.3	7.28849931208217	9	25	10
